# Supplementary material for: Metabolic Mechanism of Bacillus sp. LM24 under Abamectin Stress
Source: Int J Environ Res Public Health. 2023 Feb 9;20(4):3068. doi: 10.3390/ijerph20043068 (PMC9965259; doi:10.3390/ijerph20043068)
Supplement: Supplementary file 1 [file ijerph-20-03068-s001.zip]

Archive with 1 entries (1 files):
- ijerph-2153557-supplementary.pdf
